# Supplementary material for: Behavioral niche partitioning in a sympatric tiger beetle assemblage and implications for the endangered Salt Creek tiger beetle
Source: PeerJ. 2013 Sep 17;1:e169. doi: 10.7717/peerj.169 (PMC3792184; doi:10.7717/peerj.169)
Supplement: Table S1 [file peerj-01-169-s001.xlsx]

## Sheet: raw data for analysis
			Light		Substrate			Behavior				Event
Species	Year	Time	Sun	Shade	Water	Mud	DrySoil	Basking	Running	Standing	Silting	Ab Dip	ManDip	Drink	Fly	Pump
circumpicta	2008	8	0.439108	0.560892	0	1	0	0.636384	0.0625512	0.301065	0	0	0	0	0	2
circumpicta	2008	9	1	0	0	1	0	0.220967	0.561438	0.217595	0	0	0	0	0	3
circumpicta	2008	9	0.987402	0.0125982	0	1	0	0.236715	0.274025	0.489259	0	0	0	0	0	1
circumpicta	2008	9	1	0	0	1	0	0.0272682	0.283448	0.635942	0.0533424	0	1	0	0	0
circumpicta	2008	9	0.985137	0.0148632	0	0	1	0	0.437984	0.562016	0	0	0	0	0	1
circumpicta	2008	10	0.952441	0.0475587	0	1	0	0.180825	0.437696	0.38148	0	0	30	0	1	7				circumpicta	circumpicta	circumpicta	circumpicta	circumpicta	circumpicta	circumpicta	fulgida	fulgida	fulgida	fulgida	fulgida	fulgida	fulgida	nevadica	nevadica	nevadica	nevadica	nevadica	nevadica	nevadica	nevadica	nevadica	nevadica	nevadica	togata	togata	togata
circumpicta	2008	10	1	0	0	1	0	0.201978	0.328885	0.469137	0	0	9	0	0	0				0.439108	1	0.987402	1	0.985137	0.952441	1	1	1	0.80139	0.791486	1	1	0.956304	0.916388	0.989287	0.98014	0.906009	0.756752	0.71707	1	1	0.607045	1	1	1	0.950583	1
circumpicta	2008	11	1	0	0	0	1	0	0.309591	0.690409	0	0	3	0	0	3				8	9	9	9	9	10	10	8	9	10	10	10	10	10	8	8	9	9	9	9	9	10	10	10	10	9	10	10
circumpicta	2009	11	0.118062	0.881938	0	0	1	0	0.288779	0.711221	0	0	0	0	0	5				0.439108	1	0.987402	1	0.985137	0.952441	1	1	1	0.80139	0.791486	1	1	0.956304	0.916388	0.989287	0.98014	0.906009	0.756752	0.71707	1	1	0.607045	1	1	1	0.950583	1
circumpicta	2009	11	0.9935	0.00649982	0	1	0	0.0526341	0.413788	0.533578	0	0	0	0	0	2
circumpicta	2008	11	1	0	0	0.256982	0.743018	0.0375921	0.693434	0.268974	0	0	39	0	0	1
circumpicta	2008	12	1	0	0	1	0	0	0.31908	0.68092	0	0	0	0	0	0
circumpicta	2008	12	0.864901	0.135099	0.0536635	0.946337	0	0.0867544	0.390165	0.52308	0	0	14	0	0	3
circumpicta	2009	12	0.330285	0.669715	0	0	1	0	0.105981	0.844024	0.0499944	0	0	0	0	6
circumpicta	2009	12	0.829086	0.170914	0	1	0	0	0.228208	0.733085	0.0387072	0	0	0	0	1
circumpicta	2008	12	1	0	0	1	0	0	0.515993	0.484007	0	0	1	0	0	0
circumpicta	2008	12	0.909498	0.0905023	0	1	0	0	0.123694	0.876306	0	0	0	0	0	0
circumpicta	2008	12	0.523963	0.476037	0	1	0	0	0.663122	0.229917	0.106961	0	0	0	1	0
circumpicta	2009	13	0.336246	0.663754	0	1	0	0	0.0705303	0.92947	0	0	2	0	0	6
circumpicta	2008	13	0.779308	0.220692	0	1	0	0	0.439387	0.503405	0.0572083	0	37	0	1	7
circumpicta	2008	13	0.901503	0.0984969	0	1	0	0	0.305023	0.524868	0.170109	0	5	0	2	4
circumpicta	2008	13	0.712058	0.287942	0	0.547787	0.452213	0	0.288519	0.442687	0.268794	0	10	0	0	3
circumpicta	2008	14	0.608657	0.391343	0	0	1	0	0.558033	0.441967	0	0	0	0	0	0
circumpicta	2009	15	0.953481	0.0465194	0	1	0	0	0.0752306	0.88172	0.0430492	0	0	0	0	0
circumpicta	2008	15	0.598395	0.401605	0	0	1	0.0923216	0.481472	0.426207	0	0	38	0	0	11
circumpicta	2008	15	0.592641	0.407359	0	0	1	0	0.332642	0.632915	0.0344433	0	0	0	0	9
circumpicta	2008	15	0.570747	0.429253	0	0	1	0	0.383309	0.614197	0.00249376	0	8	0	1	4
circumpicta	2009	16	0.660634	0.339366	0	1	0	0	0.0475088	0.952491	0	0	0	0	0	2
circumpicta	2009	16	0.366441	0.633559	0	1	0	0	0.618707	0.374288	0.00700544	0	0	0	0	0
circumpicta	2009	16	0.54411	0.45589	0	0	1	0.0115123	0.429199	0.559288	0	0	0	0	0	1
circumpicta	2008	16	0.596747	0.403253	0	1	0	0	0.0824413	0.917559	0	0	0	0	0	7
circumpicta	2008	16	0.771226	0.228774	0	0	1	0	0.705832	0.294168	0	0	1	0	0	0
circumpicta	2008	17	0.482671	0.517329	0	1	0	0.106235	0.291903	0.601861	0	0	0	0	1	2
circumpicta	2008	17	0.919111	0.080889	0	1	0	0	0.339873	0.660127	0	0	0	0	0	2
circumpicta	2009	17	0.498124	0.501876	0	0.341336	0.658664	0.0511712	0.52756	0.399852	0.0214164	0	14	0	0	23
circumpicta	2009	17	0.576842	0.423158	0	1	0	0	0.398142	0.601858	0	0	12	0	0	11
circumpicta	2009	17	0.77514	0.22486	0	0	1	0	0.274721	0.725279	0	0	0	0	0	2
circumpicta	2008	17	0.874364	0.125636	0	0	1	0	0.810372	0.189628	0	0	3	0	1	0
circumpicta	2008	17	0.455945	0.544055	0	1	0	0	0.247435	0.4042	0.348365	0	1	0	0	0
circumpicta	2008	18	0.640549	0.359451	0	0	1	0	0.726558	0.273442	0	0	9	0	0	2
circumpicta	2009	18	0.8356	0.1644	0	0.357892	0.642108	0.0175214	0.535937	0.422697	0.0238449	0	2	0	0	5
circumpicta	2009	18	0.358528	0.641472	0	0	1	0.605481	0.251659	0.14286	0	0	0	0	0	5
circumpicta	2009	18	0.490358	0.509642	0	0	1	0	0.447113	0.552887	0	0	0	0	0	6
circumpicta	2008	18	0.513886	0.486114	0	1	0	0.139469	0.355066	0.505466	0	0	16	0	1	16
circumpicta	2008	18	0.987176	0.0128239	0	0	1	0.20025	0.283396	0.516354	0	0	3	0	0	0
circumpicta	2009	19	0.29892	0.70108	0	1	0	0	0.752537	0.247463	0	0	3	0	0	1
circumpicta	2009	19	0.645638	0.354362	0	0.651528	0.348472	0	0.70618	0.29382	0	0	0	0	0	6
circumpicta	2008	19	0.56341	0.43659	0	0	1	0.279826	0.281954	0.395552	0.0426675	0	0	0	0	6
fulgida	2008	8	1	0	0	0	1	0.400345	0.141576	0.458078	0	0	1	0	1	1
fulgida	2008	9	1	0	0	1	0	0.615639	0.381915	0.00244623	0	0	0	0	0	7
fulgida	2009	10	0.80139	0.19861	0	1	0	0.0388632	0.239595	0.554088	0.167455	0	0	0	0	14
fulgida	2009	10	0.791486	0.208514	0	1	0	0	0.349858	0.291626	0.358516	0	0	0	0	8					7
fulgida	2009	10	1	0	0	1	0	0.047826	0.466585	0.485589	0	0	0	0	0	10					41
fulgida	2008	10	1	0	0.319307	0.680693	0	0.296798	0.503002	0.200201	0	0	5	0	0	4					7
fulgida	2008	10	0.956304	0.0436961	0	1	0	0.0424635	0.52533	0.432206	0	0	31	0	0	9					34
fulgida	2008	11	0.984154	0.0158455	0.191184	0.808816	0	0.0356829	0.374977	0.58934	0	0	13	0	0	2				34		34		11	11
fulgida	2008	11	0.983828	0.0161724	0	1	0	0.0144142	0.294	0.691586	0	0	0	0	1	5				11		11		50	50
fulgida	2008	11	0.699292	0.300708	0	0	1	0.0262891	0.485498	0.467144	0.0210693	0	3	0	4	8				50		50
fulgida	2008	12	0.721283	0.278717	0	1	0	0	0.346194	0.580845	0.0729616	0	9	0	3	6
fulgida	2008	12	0	1	0	1	0	0.0370147	0.567158	0.395827	0	0	0	0	1	1								3	3
fulgida	2009	12	0.485952	0.514048	0	1	0	0	0.403825	0.525546	0.0706292	0	2	0	0	5				3		3		14	14
fulgida	2008	12	0.893564	0.106436	0	0	1	0	0.281924	0.712213	0.00586319	0	0	0	0	0				14		14
fulgida	2008	12	0.0784002	0.9216	0	0	1	0	0.424369	0.503052	0.0725797	0	0	0	0	1
fulgida	2009	13	0.475867	0.524133	0	1	0	0	0.17436	0.651026	0.174613	0	4	0	0	10
fulgida	2009	13	0.791021	0.208979	0	1	0	0	0.301976	0.698024	0	0	0	0	0	10
fulgida	2008	13	0.662106	0.337894	0.0217389	0.978261	0	0	0.437273	0.546955	0.0157717	0	14	0	3	6
fulgida	2008	13	0.798682	0.201318	0	0	1	0	0.617855	0.106104	0.276041	0	0	0	2	2
fulgida	2009	14	0.125165	0.874835	0	1	0	0	0.161062	0.801002	0.0379359	0	0	0	1	6
fulgida	2009	14	0.243143	0.756857	0	0	1	0	0.66171	0.328809	0.0094814	0	0	0	0	2
fulgida	2008	15	0.872915	0.127085	0	1	0	0	0.675512	0.324488	0	0	0	0	1	0
fulgida	2008	15	0.44224	0.55776	0	1	0	0	0.635237	0.364763	0	0	0	0	0	0
fulgida	2009	15	0.214455	0.785545	0	1	0	0	0.12484	0.869162	0.00599833	0	0	0	0	19
fulgida	2009	15	0.0707537	0.929246	0	1	0	0	0.676265	0.299459	0.0242754	0	8	0	0	4
fulgida	2008	15	0.460484	0.539516	0	0	1	0	0.14297	0.728736	0.128295	0	0	0	1	1
fulgida	2008	15	0.772573	0.227427	0	1	0	0.0305552	0.424245	0.5452	0	0	3	0	1	5
fulgida	2009	16	0.0193758	0.980624	0	1	0	0	0.384601	0.615399	0	0	3	0	0	10
fulgida	2008	16	0.22304	0.77696	0	1	0	0.393081	0.0804087	0.46381	0.0627008	0	3	0	0	15
fulgida	2009	17	0.0820547	0.917945	0	0.991615	0.00838472	0	0.207446	0.603435	0.18912	0	1	0	0	22
fulgida	2009	17	0.859645	0.140355	0	0	1	0	0.147468	0.852532	0	0	0	0	1	3
fulgida	2008	17	1	0	0	0	1	0	0.410713	0.589287	0	0	0	0	0	4
fulgida	2008	17	0.652122	0.347878	0	1	0	0.0552298	0.49515	0.443332	0.0062889	0	3	0	1	2
fulgida	2008	17	0.239701	0.760299	0	0	1	0.0766804	0.718789	0.0764576	0.128073	0	0	0	0	0
fulgida	2008	18	0.294636	0.705364	0	0	1	0	0.0572242	0.942776	0	0	0	0	0	3
fulgida	2008	18	0.951605	0.0483949	0	1	0	0.0366507	0.66547	0.297879	0	0	0	0	0	1
fulgida	2009	18	0.51769	0.48231	0	1	0	0	0.373195	0.626805	0	0	0	0	0	4
fulgida	2008	18	0.60872	0.39128	0	0	1	0	0.503082	0.400107	0.0968108	0	3	0	0	4
fulgida	2008	18	0.628128	0.371872	0	1	0	0	0.386431	0.613569	0	0	1	0	0	2
fulgida	2009	19	0.777072	0.222928	0	0	1	0.0543905	0.513133	0.432476	0	0	14	0	0	12
fulgida	2008	19	0.655635	0.344365	0	0	1	0.160344	0.399197	0.440459	0	0	0	0	0	1
nevadica	2009	8	0.916388	0.0836119	0	1	0	0	0.520567	0.479433	0	0	3	0	0	15					11
nevadica	2009	8	0.989287	0.0107128	1	0	0	0.0326797	0.445009	0.522311	0	0	322	0	0	0					50
nevadica	2009	9	0.98014	0.0198597	0.961221	0.0387793	0	0.262041	0.449049	0.282911	0.00599889	0	44	0	0	14					3
nevadica	2009	9	0.906009	0.0939905	0.511012	0.488988	0	0	0.295951	0.704049	0	0	156	0	0	12					14
nevadica	2008	9	0.756752	0.243248	0.0379945	0.962005	0	0.00313632	0.554543	0.442321	0	0	85	0	2	14					167
nevadica	2008	9	0.71707	0.28293	0	0	1	0	0.715511	0.284489	0	0	2	0	0	3
nevadica	2008	9	1	0	0.0268978	0.973102	0	0.438254	0.306972	0.254775	0	0	108	0	0	22
nevadica	2008	10	1	0	0	1	0	0.0620477	0.418512	0.51944	0	0	11	0	0	0
nevadica	2009	10	0.607045	0.392955	0.402507	0.597493	0	0	0.398317	0.601683	0	0	191	0	0	8
nevadica	2008	10	1	0	0.273935	0.726065	0	0	0.621908	0.378092	0	0	0	0	1	0
nevadica	2009	10	1	0	0.77222	0.22778	0	0	0.580219	0.419781	0	0	49	0	0	4
nevadica	2008	11	0.86218	0.13782	0	1	0	0	0.508201	0.481784	0.0100147	0	1	0	1	9
nevadica	2009	11	0.758051	0.241949	0.977661	0.0223394	0	0.0312913	0.1608	0.462171	0.345738	0	75	0	0	3
nevadica	2009	11	1	0	0.997868	0.00213189	0	0	0.752926	0.123505	0.123569	0	342	0	0	5
nevadica	2009	11	0.763393	0.236607	0.99578	0.00421962	0	0	0.509268	0.490732	0	0	99	0	0	3
nevadica	2008	11	0.920821	0.0791788	0.80912	0.19088	0	0	0.790101	0.209899	0	0	6	0	0	0
nevadica	2008	11	0.75804	0.24196	0.0122566	0.987743	0	0.0106196	0.324149	0.64081	0.0244219	1	25	0	0	10
nevadica	2008	12	0.987289	0.0127112	0.196556	0.803444	0	0	0.579702	0.420298	0	0	211	0	0	4
nevadica	2008	12	0.888352	0.111648	0	1	0	0	0.217874	0.782126	0	0	11	0	0	0
nevadica	2008	12	0.96248	0.0375202	0.155395	0.844605	0	0	0.609213	0.338707	0.0520795	0	237	0	1	23
nevadica	2008	12	0.778847	0.221153	0	1	0	0	0.590543	0.382905	0.0265518	0	65	0	0	2
nevadica	2008	12	0.769747	0.230253	0.81939	0.18061	0	0	0.873437	0.126563	0	0	13	0	0	0
nevadica	2008	12	1	0	0.780499	0.219501	0	0	1	0	0	0	8	0	0	0
nevadica	2008	12	0.990621	0.00937874	0.0494196	0.95058	0	0	0.0967007	0.255224	0.648075	0	10	0	0	3
nevadica	2008	13	0.806419	0.193581	0	1	0	0	0.346203	0.653797	0	0	42	0	0	0
nevadica	2009	13	0.767118	0.232882	0.588538	0.411462	0	0.00585643	0.71547	0.278674	0	0	334	0	0	1
nevadica	2009	13	0.793284	0.206716	0.322404	0.677596	0	0	0.468256	0.500634	0.0311105	0	30	0	0	0
nevadica	2009	13	0.972378	0.0276216	0.775024	0.224976	0	0	0.819344	0.180656	0	0	348	0	0	1
nevadica	2009	13	1	0	0.169654	0.830346	0	0	0.55691	0.363875	0.0792148	0	11	0	0	1
nevadica	2009	13	0.932957	0.0670425	0.436578	0.563422	0	0	0.40481	0.59519	0	0	126	0	0	0
nevadica	2008	13	0.704428	0.295572	0.226668	0.773332	0	0	0.574259	0.425741	0	0	83	0	0	0
nevadica	2008	13	0.521081	0.478919	0	1	0	0	0.389952	0.587569	0.0224788	0	63	0	0	11
nevadica	2008	13	0.504109	0.495891	0	1	0	0	0.554636	0.30811	0.137254	0	0	0	0	2
nevadica	2008	13	0.961975	0.0380249	0.225716	0.774284	0	0	0.266686	0.587285	0.146029	0	90	0	0	5
nevadica	2009	14	0.646091	0.353909	0.600195	0.399805	0	0	0.217743	0.782257	0	0	100	0	0	5
nevadica	2009	14	0.91809	0.0819099	0.524173	0.475827	0	0	0.562008	0.303348	0.134644	8	152	0	0	5
nevadica	2009	14	0.404692	0.595308	0	1	0	0	0.940967	0.0442111	0.014822	0	27	0	0	0
nevadica	2008	14	1	0	0.50937	0.49063	0	0	0.684058	0.315942	0	0	317	0	0	6
nevadica	2009	15	0	1	0	1	0	0	0.436763	0.563237	0	0	12	0	1	12
nevadica	2009	15	0.839099	0.160901	0.506034	0.493966	0	0	0.479126	0.520874	0	0	120	0	0	2
nevadica	2008	15	0.910962	0.0890379	0	0.985417	0.014583	0.197803	0.476695	0.325502	0	0	19	0	0	11
nevadica	2008	15	0.77368	0.22632	0	1	0	0.136651	0.174799	0.68855	0	0	11	0	0	1
nevadica	2008	15	0.599536	0.400464	0	0.786937	0.213063	0	0.429961	0.534266	0.035773	0	86	0	0	2
nevadica	2008	16	0.300908	0.699092	0	1	0	0	0.182917	0.809644	0.00743868	0	27	0	0	3
nevadica	2008	16	0.606082	0.393918	0	1	0	0	0.372459	0.611605	0.0159366	0	61	0	0	4
nevadica	2009	17	0.953119	0.0468811	0.159405	0.840595	0	0.0689339	0.257323	0.569613	0.10413	0	8	0	0	6
nevadica	2009	17	0.702533	0.297467	0.135188	0.864812	0	0	0.631882	0.351595	0.0165231	1	24	0	0	2
nevadica	2009	17	0.381402	0.618598	0.171285	0.828715	0	0	0.545136	0.454864	0	0	105	0	0	8
nevadica	2009	17	0.572733	0.427267	0.350812	0.649188	0	0	0.422135	0.573918	0.0039464	2	276	0	0	4
nevadica	2008	17	0.83904	0.16096	0	1	0	0.0112379	0.532253	0.456509	0	0	10	0	0	11
nevadica	2008	17	0.842995	0.157005	0	1	0	0.0391552	0.21523	0.745615	0	0	4	0	0	6
nevadica	2008	18	0.959406	0.0405942	0	1	0	0	0.770111	0.229889	0	0	11	0	0	3
nevadica	2009	18	0.774446	0.225554	0	1	0	0.0235298	0.379179	0.597291	0	0	52	0	0	10
nevadica	2008	18	0.644057	0.355943	0	1	0	0	0.569953	0.419539	0.0105081	0	8	0	1	4
nevadica	2008	18	0.803295	0.196705	0	1	0	0	0.559938	0.301533	0.138529	0	7	0	0	0
nevadica	2009	19	0.542754	0.457246	0	1	0	0	0.425587	0.548146	0.0262666	0	0	0	0	1
nevadica	2008	19	0.954958	0.0450417	0	0	1	0	0.300809	0.699191	0	0	3	0	1	2
nevadica	2009	20	0.750188	0.249812	0	1	0	0	0.526521	0.473479	0	0	6	0	0	3
nevadica	2009	20	0.0398895	0.96011	0	0	1	0.479346	0.315355	0.205299	0	0	0	0	0	0
nevadica	2009	21	1	0	0	1	0	0	0.602693	0.397307	0	0	0	0	0	3
nevadica	2009	21	0	1	0	1	0	0	0.428963	0.571037	0	0	114	0	0	0
togata	2008	9	1	0	0	1	0	0.28492	0.481331	0.233749	0	0	15	0	6	5
togata	2009	10	0.950583	0.0494172	0	0	1	0.210644	0.563866	0.22549	0	0	28	0	0	12
togata	2008	10	1	0	0	1	0	0.0990751	0.401669	0.499255	0	0	2	0	1	8
togata	2008	11	0.968173	0.0318271	0	0	1	0	0.350292	0.649708	0	0	5	0	0	0
togata	2009	12	0.94408	0.0559197	0	0	1	0.0104223	0.340822	0.60729	0.041466	0	30	0	0	8
togata	2008	12	0.973594	0.026406	0	0.849819	0.150181	0	0.299526	0.696952	0.00352176	0	1	0	0	5
togata	2008	13	1	0	0	0	1	0	0.514602	0.485398	0	0	5	0	0	1
togata	2009	14	0.949472	0.0505282	0	0	1	0	0.41266	0.551515	0.0358245	0	2	0	1	3
togata	2009	14	0.387286	0.612714	0	0	1	0	0.257761	0.742239	0	0	7	0	4	10
togata	2008	14	0.420808	0.579192	0	1	0	0	0.357	0.569859	0.0731409	0	2	0	0	2
togata	2009	15	0	1	0	0	1	0	0	1	0	0	0	0	0	1
togata	2009	16	0	1	0	0	1	0.131737	0.492414	0.375849	0	0	1	0	0	4
togata	2008	16	0.730758	0.269242	0	0	1	0	0.209184	0.414979	0.375837	0	0	0	0	3
togata	2008	17	1	0	0	0	1	0	0.510799	0.467017	0.022184	0	0	0	0	1
togata	2009	18	0.916921	0.083079	0	0	1	0.0431565	0.621548	0.333866	0.00143018	0	26	0	2	12
togata	2009	19	0.410405	0.589595	0	0	1	0.123352	0.510165	0.366484	0	0	2	0	0	3						C.	circumpicta	vs.	C.	fulgida	-2.161	ns	P>0.05
togata	2009	20	0	1	0	0	1	0.252675	0.715657	0.0316678	0	0	0	0	1	2						C.	circumpicta	vs.	C.	nevadica	-33.883	***	P<0.001
																						C.	circumpicta	vs.	C.	togata	1.427	ns	P>0.05
																						C.	fulgida	vs.	C.	nevadica	-31.722	***	P<0.001
																						C.	fulgida	vs.	C.	togata	3.588	ns	P>0.05
																						C.	nevadica	vs.	C.	togata	35.31	***	P<0.001
circumpicta	2008	10	0.952441
circumpicta	2008	10	1
circumpicta	2008	11	1
circumpicta	2009	11	0.118062
circumpicta	2009	11	0.9935
circumpicta	2008	11	1
circumpicta	2008	12	1
circumpicta	2008	12	0.864901
circumpicta	2009	12	0.330285
circumpicta	2009	12	0.829086
circumpicta	2008	12	1																							5.373	ns	P>0.05
circumpicta	2008	12	0.909498																							30.186	***	P<0.001
circumpicta	2009	13	0.336246																							-31.739	*	P<0.05
circumpicta	2008	12	0.523963																							24.813	**	P<0.01
circumpicta	2008	13	0.779308																							-37.111	**	P<0.01
circumpicta	2008	13	0.901503																							-61.924	***	P<0.001
circumpicta	2008	13	0.712058
circumpicta	2008	14	0.608657
circumpicta	2009	15	0.953481
circumpicta	2008	15	0.598395
circumpicta	2008	15	0.592641
circumpicta	2008	15	0.570747
circumpicta	2009	16	0.660634
circumpicta	2009	16	0.366441
circumpicta	2009	16	0.54411
circumpicta	2008	16	0.596747
circumpicta	2008	16	0.771226
circumpicta	2008	17	0.482671
circumpicta	2008	17	0.919111
circumpicta	2009	17	0.498124
circumpicta	2009	17	0.576842
circumpicta	2009	17	0.77514
circumpicta	2008	17	0.874364
circumpicta	2008	17	0.455945
circumpicta	2008	18	0.640549
circumpicta	2009	18	0.8356
circumpicta	2009	18	0.358528
circumpicta	2009	18	0.490358
circumpicta	2008	18	0.513886
circumpicta	2008	18	0.987176
circumpicta	2009	19	0.29892
circumpicta	2009	19	0.645638
circumpicta	2008	19	0.56341
circumpicta	2008	8	0.439108
circumpicta	2008	9	1
circumpicta	2008	9	0.987402
circumpicta	2008	9	1
circumpicta	2008	9	0.985137

## Sheet: temp
type	time	temp
1 cm	8	23.9			time	1 cm	Ambient	Surface
1 cm	9	25.481			8	23.9	23.78	22.5923
1 cm	10	29.7625			9	25.481	24.4238	24.4073
1 cm	11	32.6278			10	29.7625	28.7042	27.4283
1 cm	12	33.0778			11	32.6278	30.1833	32.8357
1 cm	13	33.6722			12	33.0778	31.2556	37.1044
1 cm	14	34.2833			13	33.6722	32.0444	37.8333
1 cm	15	36.3833			14	34.2833	32.75	40.4022
1 cm	16	34.5556			15	36.3833	35.05	44.2429
1 cm	17	35.1722			16	34.5556	32.6667	40.5833
1 cm	18	32.95			17	35.1722	33.4	40.969
1 cm	19	31.2111			18	32.95	31.1889	36.8143
1 cm	20	28.6889			19	31.2111	30.3222	33.7881
1 cm	21	23.3			20	28.6889	28.2333	31.0952
1 meter	8	23.78			21	23.3	21.4667	28.1
1 meter	9	24.4238
1 meter	10	28.7042
1 meter	11	30.1833
1 meter	12	31.2556
1 meter	13	32.0444
1 meter	14	32.75
1 meter	15	35.05
1 meter	16	32.6667
1 meter	17	33.4
1 meter	18	31.1889
1 meter	19	30.3222
1 meter	20	28.2333
1 meter	21	21.4667
Seep	8	19.6333
Seep	9	23
Seep	10	28.4667
Seep	11	34.5667
Seep	12	34.9111
Seep	13	35.5556
Seep	14	38.6
Seep	15	35.9667
Seep	16	33.8167
Seep	17	33.5167
Seep	18	31.1833
Seep	19	29.6833
Seep	20	25.3
Seep	21	24.4667
Surface	8	22.5923
Surface	9	24.4073
Surface	10	27.4283
Surface	11	32.8357
Surface	12	37.1044
Surface	13	37.8333
Surface	14	40.4022
Surface	15	44.2429
Surface	16	40.5833
Surface	17	40.969
Surface	18	36.8143
Surface	19	33.7881
Surface	20	31.0952
Surface	21	28.1

## Sheet: raw data
							Light		Substrate			Behavior				Event					Orientation			Event/hr					Orientation/hr
File	Species	Year	Location	Date	Time	Recorder	Sun	Shade	Water	Mud	DrySoil	Basking	Running	Standing	Silting	Ab Dip	ManDip	Drink	Fly	Pump	TowardSun	AwaySun	Duration	Ab Dip	ManDip	Drink	Fly	Pump	TowardSun	AwaySun
9_3TierneyCircumpicta6-20.dat	circumpicta	2008	Arbor Lake	6/20/2008	9	Tierney	1	0	0	1	0	0.220967	0.561438	0.217595	0	0	0	0	0	3	11	8	795.531	0	0	0	0	13.5758	49.7781	36.2022
9LaurenNevadica6-20.dat	nevadica	2008	Arbor Lake	6/20/2008	9	Lauren	0.756752	0.243248	0.0379945	0.962005	0	0.00313632	0.554543	0.442321	0	0	85	0	2	14	24	25	3004.18	0	101.858	0	2.39666	16.7766	28.7599	29.9582
9nevadicamitch6-20.dat	nevadica	2008	Arbor Lake	6/20/2008	9	Mitch	1	0	0.0268978	0.973102	0	0.438254	0.306972	0.254775	0	0	108	0	0	22	18	8	2467.56	0	157.564	0	0	32.0965	26.2607	11.6714
9tierneycircumpicta6-20.dat	circumpicta	2008	Arbor Lake	6/20/2008	9	Tierney	0.987402	0.0125982	0	1	0	0.236715	0.274025	0.489259	0	0	0	0	0	1	12	1	452.684	0	0	0	0	7.95257	95.4308	7.95257
9tierneycircumpicta6-20_2.dat	circumpicta	2008	Arbor Lake	6/20/2008	9	Tierney	1	0	0	1	0	0.0272682	0.283448	0.635942	0.0533424	0	1	0	0	0	8	6	329.857	0	10.9138	0	0	0	87.3106	65.4829
10_2TierneyNevadica6-20.dat	nevadica	2008	Arbor Lake	6/20/2008	10	Tierney	1	0	0	1	0	0.0620477	0.418512	0.51944	0	0	11	0	0	0	4	11	473.568	0	83.6205	0	0	0	30.4075	83.6205
10fulgidamitch6-20.dat	fulgida	2008	Arbor Lake	6/20/2008	10	Mitch	1	0	0.319307	0.680693	0	0.296798	0.503002	0.200201	0	0	5	0	0	4	7	0	432.313	0	41.6365	0	0	33.3092	58.2911	0
10fulgidamitch6-20_2.dat	fulgida	2008	Arbor Lake	6/20/2008	10	Mitch	0.956304	0.0436961	0	1	0	0.0424635	0.52533	0.432206	0	0	31	0	0	9	17	14	1262.84	0	88.372	0	0	25.6564	48.4621	39.9099
10LaurenCircumpicta6-20.dat	circumpicta	2008	Arbor Lake	6/20/2008	10	Lauren	0.952441	0.0475587	0	1	0	0.180825	0.437696	0.38148	0	0	30	0	1	7	19	6	1907.83	0	56.6088	0	1.88696	13.2087	35.8522	11.3218
10TierneyNevadica6-20.dat	nevadica	2008	Arbor Lake	6/20/2008	10	Tierney	1	0	0.273935	0.726065	0	0	0.621908	0.378092	0	0	0	0	1	0	6	0	262.525	0	0	0	13.713	0	82.2779	0
11_2LaurenCircumpicta6-20.dat	circumpicta	2008	Arbor Lake	6/20/2008	11	Lauren	1	0	0	0	1	0	0.309591	0.690409	0	0	3	0	0	3	2	2	339.951	0	31.7693	0	0	31.7693	21.1795	21.1795
11_2TierneyNevadica6-20.dat	nevadica	2008	Arbor Lake	6/20/2008	11	Tierney	0.86218	0.13782	0	1	0	0	0.508201	0.481784	0.0100147	0	1	0	1	9	16	6	650.283	0	5.53605	0	5.53605	49.8245	88.5768	33.2163
11fulgidamitch6-20.dat	fulgida	2008	Arbor Lake	6/20/2008	11	Mitch	0.984154	0.0158455	0.191184	0.808816	0	0.0356829	0.374977	0.58934	0	0	13	0	0	2	3	1	189.328	0	247.19	0	0	38.0292	57.0439	19.0146
11fulgidamitch6-20_2.dat	fulgida	2008	Arbor Lake	6/20/2008	11	Mitch	0.983828	0.0161724	0	1	0	0.0144142	0.294	0.691586	0	0	0	0	1	5	6	5	917.858	0	0	0	3.92218	19.6109	23.5331	19.6109
11LaurenCircumpicta6-20.dat	circumpicta	2008	Arbor Lake	6/20/2008	11	Lauren	1	0	0	0.256982	0.743018	0.0375921	0.693434	0.268974	0	0	39	0	0	1	15	4	1386.54	0	101.259	0	0	2.59639	38.9459	10.3856
11TierneyNevadica6-20.dat	nevadica	2008	Arbor Lake	6/20/2008	11	Tierney	0.920821	0.0791788	0.80912	0.19088	0	0	0.790101	0.209899	0	0	6	0	0	0	3	4	591.396	0	36.5238	0	0	0	18.2619	24.3492
12_2LaurenFulgida6-20.dat	fulgida	2008	Arbor Lake	6/20/2008	12	Lauren	0.721283	0.278717	0	1	0	0	0.346194	0.580845	0.0729616	0	9	0	3	6	8	11	910.119	0	35.5997	0	11.8666	23.7332	31.6442	43.5108
12_2TierneyCircumpicta6-20.dat	circumpicta	2008	Arbor Lake	6/20/2008	12	Tierney	1	0	0	1	0	0	0.31908	0.68092	0	0	0	0	0	0	6	0	116.084	0	0	0	0	0	186.072	0
12_3TierneyCircumpicta6-20.dat	circumpicta	2008	Arbor Lake	6/20/2008	12	Tierney	0.864901	0.135099	0.0536635	0.946337	0	0.0867544	0.390165	0.52308	0	0	14	0	0	3	27	15	1122.56	0	44.8972	0	0	9.62082	86.5874	48.1041
12LaurenFulgida6-20.dat	fulgida	2008	Arbor Lake	6/20/2008	12	Lauren	0.893564	0.106436	0	0	1	0	0.281924	0.712213	0.00586319	0	0	0	0	0	0	2	245.452	0	0	0	0	0	0	29.3336
12nevadicamitch6-20.dat	nevadica	2008	Arbor Lake	6/20/2008	12	Mitch	0.778847	0.221153	0	1	0	0	0.590543	0.382905	0.0265518	0	65	0	0	2	0	3	347.891	0	672.624	0	0	20.6961	0	31.0442
12nevadicamitch6-20_2.dat	nevadica	2008	Arbor Lake	6/20/2008	12	Mitch	0.769747	0.230253	0.81939	0.18061	0	0	0.873437	0.126563	0	0	13	0	0	0	0	1	101.735	0	460.019	0	0	0	0	35.3861
12nevadicamitch6-20_3.dat	nevadica	2008	Arbor Lake	6/20/2008	12	Mitch	1	0	0.780499	0.219501	0	0	1	0	0	0	8	0	0	0	0	0	44.14	0	652.469	0	0	0	0	0
12nevadicamitch6-20_4.dat	nevadica	2008	Arbor Lake	6/20/2008	12	Mitch	0.990621	0.00937874	0.0494196	0.95058	0	0	0.0967007	0.255224	0.648075	0	10	0	0	3	4	1	233.187	0	154.383	0	0	46.3148	61.753	15.4383
12TierneyCircumpicta6-20.dat	circumpicta	2008	Arbor Lake	6/20/2008	12	Tierney	1	0	0	1	0	0	0.515993	0.484007	0	0	1	0	0	0	4	1	79.157	0	45.4792	0	0	0	181.917	45.4792
13circumpictamitch6-20.dat	circumpicta	2008	Arbor Lake	6/20/2008	12	Mitch	0.523963	0.476037	0	1	0	0	0.663122	0.229917	0.106961	0	0	0	1	0	1	1	117.703	0	0	0	30.5855	0	30.5855	30.5855
13circumpictamitch6-20_2.dat	circumpicta	2008	Arbor Lake	6/20/2008	13	Mitch	0.779308	0.220692	0	1	0	0	0.439387	0.503405	0.0572083	0	37	0	1	7	0	0	1604.55	0	83.0141	0	2.24362	15.7054	0	0
13LaurenNevadica6-20.dat	nevadica	2008	Arbor Lake	6/20/2008	13	Lauren	0.521081	0.478919	0	1	0	0	0.389952	0.587569	0.0224788	0	63	0	0	11	0	0	1567.99	0	144.644	0	0	25.2553	0	0
13TierneyFulgida6-20.dat	fulgida	2008	Arbor Lake	6/20/2008	13	Tierney	0.662106	0.337894	0.0217389	0.978261	0	0	0.437273	0.546955	0.0157717	0	14	0	3	6	0	0	1671.11	0	30.1596	0	6.46278	12.9256	0	0
15_2TierneyFulgida6-20.dat	fulgida	2008	Arbor Lake	6/20/2008	15	Tierney	0.872915	0.127085	0	1	0	0	0.675512	0.324488	0	0	0	0	1	0	1	2	300.035	0	0	0	11.9986	0	11.9986	23.9972
15_3TierneyFulgida6-20.dat	fulgida	2008	Arbor Lake	6/20/2008	15	Tierney	0.44224	0.55776	0	1	0	0	0.635237	0.364763	0	0	0	0	0	0	1	1	69.901	0	0	0	0	0	51.5014	51.5014
15LaurenCircumpicta6-20.dat	circumpicta	2008	Arbor Lake	6/20/2008	15	Lauren	0.598395	0.401605	0	0	1	0.0923216	0.481472	0.426207	0	0	38	0	0	11	1	5	1770.08	0	77.2846	0	0	22.3718	2.0338	10.169
15nevadicamitch6-20.dat	nevadica	2008	Arbor Lake	6/20/2008	15	Mitch	0.910962	0.0890379	0	0.985417	0.014583	0.197803	0.476695	0.325502	0	0	19	0	0	11	0	0	682.125	0	100.275	0	0	58.0539	0	0
15nevadicamitch6-20_2.dat	nevadica	2008	Arbor Lake	6/20/2008	15	Mitch	0.77368	0.22632	0	1	0	0.136651	0.174799	0.68855	0	0	11	0	0	1	0	0	1482.8	0	26.7063	0	0	2.42785	0	0
15TierneyFulgida6-20.dat	fulgida	2008	Arbor Lake	6/20/2008	15	Tierney	0.772573	0.227427	0	1	0	0.0305552	0.424245	0.5452	0	0	3	0	1	5	0	0	634.559	0	17.0197	0	5.67323	28.3662	0	0
16LaurenNevadica6-20.dat	nevadica	2008	Arbor Lake	6/20/2008	16	Lauren	0.300908	0.699092	0	1	0	0	0.182917	0.809644	0.00743868	0	27	0	0	3	0	2	1187.98	0	81.8198	0	0	9.09109	0	6.06072
16MitchFulgida6-20.dat	fulgida	2008	Arbor Lake	6/20/2008	16	Mitch	0.22304	0.77696	0	1	0	0.393081	0.0804087	0.46381	0.0627008	0	3	0	0	15	0	2	1599.42	0	6.75244	0	0	33.7622	0	4.50163
16TierneyCircumpicta6-20.dat	circumpicta	2008	Arbor Lake	6/20/2008	16	Tierney	0.596747	0.403253	0	1	0	0	0.0824413	0.917559	0	0	0	0	0	7	0	4	1281.53	0	0	0	0	19.664	0	11.2366
17_2TierneyCircumpicta6-20.dat	circumpicta	2008	Arbor Lake	6/20/2008	17	Tierney	0.482671	0.517329	0	1	0	0.106235	0.291903	0.601861	0	0	0	0	1	2	0	5	467.969	0	0	0	7.69282	15.3856	0	38.4641
17_3TierneyCircumpicta6-20.dat	circumpicta	2008	Arbor Lake	6/20/2008	17	Tierney	0.919111	0.080889	0	1	0	0	0.339873	0.660127	0	0	0	0	0	2	6	6	612.531	0	0	0	0	11.7545	35.2635	35.2635
17MitchFulgida6-20.dat	fulgida	2008	Arbor Lake	6/20/2008	17	Mitch	0.652122	0.347878	0	1	0	0.0552298	0.49515	0.443332	0.0062889	0	3	0	1	2	0	6	1028.23	0	10.5034	0	3.50115	7.0023	0	21.0069
17TierneyCircumpicta6-20.dat	circumpicta	2008	Arbor Lake	6/20/2008	17	Tierney	0.455945	0.544055	0	1	0	0	0.247435	0.4042	0.348365	0	1	0	0	0	1	0	107.094	0	33.6153	0	0	0	33.6153	0
18_2TierneyFulgida6-20.dat	fulgida	2008	Arbor Lake	6/20/2008	18	Tierney	0.951605	0.0483949	0	1	0	0.0366507	0.66547	0.297879	0	0	0	0	0	1	4	5	667.343	0	0	0	0	5.39453	21.5781	26.9726
18LaurenCircumpicta6-20.dat	circumpicta	2008	Arbor Lake	6/20/2008	18	Lauren	0.513886	0.486114	0	1	0	0.139469	0.355066	0.505466	0	0	16	0	1	16	16	13	1631.69	0	35.3009	0	2.2063	35.3009	35.3009	28.682
18MitchNevadica6-20.dat	nevadica	2008	Arbor Lake	6/20/2008	18	Mitch	0.644057	0.355943	0	1	0	0	0.569953	0.419539	0.0105081	0	8	0	1	4	0	0	1510.91	0	19.0614	0	2.38268	9.53071	0	0
18TierneyFulgida6-20.dat	fulgida	2008	Arbor Lake	6/20/2008	18	Tierney	0.628128	0.371872	0	1	0	0	0.386431	0.613569	0	0	1	0	0	2	1	3	541.813	0	6.64436	0	0	13.2887	6.64436	19.9331
17LaurenNevadica6-20.dat	nevadica	2008	Arbor Lake	6/20/2008	17	Lauren	0.83904	0.16096	0	1	0	0.0112379	0.532253	0.456509	0	0	10	0	0	11	21	20	1780.76	0	20.2161	0	0	22.2377	42.4537	40.4321
8LaurenFulgida6-30.dat	fulgida	2008	Arbor Lake	6/30/2008	8	Lauren	1	0	0	0	1	0.400345	0.141576	0.458078	0	0	1	0	1	1	7	1	572.764	0	6.28531	0	6.28531	6.28531	43.9972	6.28531
8TierneyCircumpicta6-30.dat	circumpicta	2008	Arbor Lake	6/30/2008	8	Tierney	0.439108	0.560892	0	1	0	0.636384	0.0625512	0.301065	0	0	0	0	0	2	3	1	520.906	0	0	0	0	13.8221	20.7331	6.91104
9LaurenTogada6-30.dat	togata	2008	Arbor Lake	6/30/2008	9	Lauren	1	0	0	1	0	0.28492	0.481331	0.233749	0	0	15	0	6	5	15	3	1388.57	0	38.8888	0	15.5555	12.9629	38.8888	7.77776
9MitchFulgida6-30.dat	fulgida	2008	Arbor Lake	6/30/2008	9	Mitch	1	0	0	1	0	0.615639	0.381915	0.00244623	0	0	0	0	0	7	0	0	813.531	0	0	0	0	30.9761	0	0
9MitchNevadica6-30.dat	nevadica	2008	Arbor Lake	6/30/2008	9	Mitch	0.71707	0.28293	0	0	1	0	0.715511	0.284489	0	0	2	0	0	3	2	0	389.891	0	18.4667	0	0	27.7	18.4667	0
9TierneyCircumpicta6-30.dat	circumpicta	2008	Arbor Lake	6/30/2008	9	Tierney	0.985137	0.0148632	0	0	1	0	0.437984	0.562016	0	0	0	0	0	1	9	0	125.141	0	0	0	0	28.7676	258.908	0
10LaurenTogada6-30.dat	togata	2008	Arbor Lake	6/30/2008	10	Lauren	1	0	0	1	0	0.0990751	0.401669	0.499255	0	0	2	0	1	8	16	4	1586.28	0	4.53891	0	2.26945	18.1556	36.3113	9.07782
10MitchCircumpicta6-30.dat	circumpicta	2008	Arbor Lake	6/30/2008	10	Mitch	1	0	0	1	0	0.201978	0.328885	0.469137	0	0	9	0	0	0	9	4	637.5	0	50.8235	0	0	0	50.8235	22.5882
11LaurenFulgida6-30.dat	fulgida	2008	Arbor Lake	6/30/2008	11	Lauren	0.699292	0.300708	0	0	1	0.0262891	0.485498	0.467144	0.0210693	0	3	0	4	8	14	10	1311.72	0	8.23346	0	10.978	21.9559	38.4228	27.4449
11MitchTogada6-306-30.dat	togata	2008	Arbor Lake	6/30/2008	11	Mitch	0.968173	0.0318271	0	0	1	0	0.350292	0.649708	0	0	5	0	0	0	0	0	581.266	0	30.9669	0	0	0	0	0
11TierneyNevadica6-30.dat	nevadica	2008	Arbor Lake	6/30/2008	11	Tierney	0.75804	0.24196	0.0122566	0.987743	0	0.0106196	0.324149	0.64081	0.0244219	1	25	0	0	10	21	17	1573.18	2.28836	57.209	0	0	22.8836	48.0556	38.9021
12_MitchFulgida6-30.dat	fulgida	2008	Arbor Lake	6/30/2008	12	Mitch	0	1	0	1	0	0.0370147	0.567158	0.395827	0	0	0	0	1	1	0	0	394.953	0	0	0	9.11501	9.11501	0	0
12LaurenNevadica6-30.dat	nevadica	2008	Arbor Lake	6/30/2008	12	Lauren	0.888352	0.111648	0	1	0	0	0.217874	0.782126	0	0	11	0	0	0	2	4	515.719	0	76.786	0	0	0	13.9611	27.9222
12MitchFulgida6-30.dat	fulgida	2008	Arbor Lake	6/30/2008	12	Mitch	0.0784002	0.9216	0	0	1	0	0.424369	0.503052	0.0725797	0	0	0	0	1	0	0	246.734	0	0	0	0	14.5906	0	0
12TierneyCircumpicta6-30.dat	circumpicta	2008	Arbor Lake	6/30/2008	12	Tierney	0.909498	0.0905023	0	1	0	0	0.123694	0.876306	0	0	0	0	0	0	1	0	89.611	0	0	0	0	0	40.1736	0
13LaurenCircumpicta6-30.dat	circumpicta	2008	Arbor Lake	6/30/2008	13	Lauren	0.901503	0.0984969	0	1	0	0	0.305023	0.524868	0.170109	0	5	0	2	4	4	8	1405.48	0	12.807	0	5.12282	10.2456	10.2456	20.4913
13MitchTogada6-30.dat	togata	2008	Arbor Lake	6/30/2008	13	Mitch	1	0	0	0	1	0	0.514602	0.485398	0	0	5	0	0	1	1	1	1221.91	0	14.7311	0	0	2.94622	2.94622	2.94622
13TierneyFulgida6-30.dat	fulgida	2008	Arbor Lake	6/30/2008	13	Tierney	0.798682	0.201318	0	0	1	0	0.617855	0.106104	0.276041	0	0	0	2	2	1	0	834.853	0	0	0	8.62427	8.62427	4.31214	0
13TierneyNevadica6-30.dat	nevadica	2008	Arbor Lake	6/30/2008	13	Tierney	0.504109	0.495891	0	1	0	0	0.554636	0.30811	0.137254	0	0	0	0	2	0	0	376.24	0	0	0	0	19.1367	0	0
15LaurenCircumpicta6-30.dat	circumpicta	2008	Arbor Lake	6/30/2008	15	Lauren	0.592641	0.407359	0	0	1	0	0.332642	0.632915	0.0344433	0	0	0	0	9	3	2	1202.13	0	0	0	0	26.9523	8.98409	5.98939
15MitchCircumpicta6-30.dat	circumpicta	2008	Arbor Lake	6/30/2008	15	Mitch	0.570747	0.429253	0	0	1	0	0.383309	0.614197	0.00249376	0	8	0	1	4	0	0	879.031	0	32.7633	0	4.09542	16.3817	0	0
15MitchFulgida6-30.dat	fulgida	2008	Arbor Lake	6/30/2008	15	Mitch	0.460484	0.539516	0	0	1	0	0.14297	0.728736	0.128295	0	0	0	1	1	0	0	617.594	0	0	0	5.82907	5.82907	0	0
15TierneyNevadica6-30.dat	nevadica	2008	Arbor Lake	6/30/2008	15	Tierney	0.599536	0.400464	0	0.786937	0.213063	0	0.429961	0.534266	0.035773	0	86	0	0	2	1	1	409.865	0	755.371	0	0	17.5668	8.78338	8.78338
16LaurenTogada6-30.dat	togata	2008	Arbor Lake	6/30/2008	16	Lauren	0.730758	0.269242	0	0	1	0	0.209184	0.414979	0.375837	0	0	0	0	3	1	7	949.484	0	0	0	0	11.3746	3.79153	26.5407
16MitchNevadica6-30.dat	nevadica	2008	Arbor Lake	6/30/2008	16	Mitch	0.606082	0.393918	0	1	0	0	0.372459	0.611605	0.0159366	0	61	0	0	4	0	1	557.656	0	393.791	0	0	25.8224	0	6.45559
16TierneyCircumpictaa6-30.dat	circumpicta	2008	Arbor Lake	6/30/2008	16	Tierney	0.771226	0.228774	0	0	1	0	0.705832	0.294168	0	0	1	0	0	0	2	4	942.367	0	3.82017	0	0	0	7.64034	15.2807
17LaurenFulgida6-30.dat	fulgida	2008	Arbor Lake	6/30/2008	17	Lauren	1	0	0	0	1	0	0.410713	0.589287	0	0	0	0	0	4	4	1	198.172	0	0	0	0	72.6642	72.6642	18.166
17LaurenNevadica6-30.dat	nevadica	2008	Arbor Lake	6/30/2008	17	Lauren	0.842995	0.157005	0	1	0	0.0391552	0.21523	0.745615	0	0	4	0	0	6	6	3	1124.17	0	12.8094	0	0	19.2142	19.2142	9.60708
17MitchCircumpicta6-30.dat	circumpicta	2008	Arbor Lake	6/30/2008	17	Mitch	0.874364	0.125636	0	0	1	0	0.810372	0.189628	0	0	3	0	1	0	0	0	154.343	0	69.974	0	23.3247	0	0	0
17TierneyFulgida6-30.dat	fulgida	2008	Arbor Lake	6/30/2008	17	Tierney	0.239701	0.760299	0	0	1	0.0766804	0.718789	0.0764576	0.128073	0	0	0	0	0	0	1	136.174	0	0	0	0	0	0	26.4368
17TierneyTogada6-30.dat	togata	2008	Arbor Lake	6/30/2008	17	Tierney	1	0	0	0	1	0	0.510799	0.467017	0.022184	0	0	0	0	1	5	6	866.512	0	0	0	0	4.15459	20.7729	24.9275
18_2LaurenFulgida6-30.dat	fulgida	2008	Arbor Lake	6/30/2008	18	Lauren	0.294636	0.705364	0	0	1	0	0.0572242	0.942776	0	0	0	0	0	3	2	5	729.188	0	0	0	0	14.811	9.874	24.685
18_2MitchCircumpicta6-30.dat	circumpicta	2008	Arbor Lake	6/30/2008	18	Mitch	0.640549	0.359451	0	0	1	0	0.726558	0.273442	0	0	9	0	0	2	1	0	846.219	0	38.288	0	0	8.50844	4.25422	0
18_2TierneyNevadica6-30.dat	nevadica	2008	Arbor Lake	6/30/2008	18	Tierney	0.959406	0.0405942	0	1	0	0	0.770111	0.229889	0	0	11	0	0	3	7	1	230.55	0	171.763	0	0	46.8445	109.304	15.6148
18LaurenFulgida6-30.dat	fulgida	2008	Arbor Lake	6/30/2008	18	Lauren	0.60872	0.39128	0	0	1	0	0.503082	0.400107	0.0968108	0	3	0	0	4	2	5	675.984	0	15.9767	0	0	21.3023	10.6511	26.6278
18MitchCircumpicta6-30.dat	circumpicta	2008	Arbor Lake	6/30/2008	18	Mitch	0.987176	0.0128239	0	0	1	0.20025	0.283396	0.516354	0	0	3	0	0	0	0	0	350.906	0	30.7775	0	0	0	0	0
18TierneyNevadica6-30.dat	nevadica	2008	Arbor Lake	6/30/2008	18	Tierney	0.803295	0.196705	0	1	0	0	0.559938	0.301533	0.138529	0	7	0	0	0	1	7	254.269	0	99.1076	0	0	0	14.1582	99.1076
19MitchNevadica6-30.dat	nevadica	2008	Arbor Lake	6/30/2008	19	Mitch	0.954958	0.0450417	0	0	1	0	0.300809	0.699191	0	0	3	0	1	2	2	0	1236.34	0	8.73543	0	2.91181	5.82362	5.82362	0
19TierneyCircumpicta6-30.dat	circumpicta	2008	Arbor Lake	6/30/2008	19	Tierney	0.56341	0.43659	0	0	1	0.279826	0.281954	0.395552	0.0426675	0	0	0	0	6	3	7	943.325	0	0	0	0	22.8977	11.4489	26.714
19TierneyFulgida6-30.dat	fulgida	2008	Arbor Lake	6/30/2008	19	Tierney	0.655635	0.344365	0	0	1	0.160344	0.399197	0.440459	0	0	0	0	0	1	2	1	212.44	0	0	0	0	16.946	33.8919	16.946
12JennyNevadica7-11.dat	nevadica	2008	1st & Raymond	7/11/2008	12	Jenny	0.987289	0.0127112	0.196556	0.803444	0	0	0.579702	0.420298	0	0	211	0	0	4	33	18	1799.67	0	422.077	0	0	8.00145	66.012	36.0065
12LaurenNevadica7-11.dat	nevadica	2008	1st & Raymond	7/11/2008	12	Lauren	0.96248	0.0375202	0.155395	0.844605	0	0	0.609213	0.338707	0.0520795	0	237	0	1	23	9	29	1793.65	0	475.679	0	2.00708	46.1629	18.0637	58.2054
12TierneyTogada7-11.dat	togata	2008	1st & Raymond	7/11/2008	12	Tierney	0.973594	0.026406	0	0.849819	0.150181	0	0.299526	0.696952	0.00352176	0	1	0	0	5	16	9	1790.62	0	2.01048	0	0	10.0524	32.1677	18.0943
13_2JennyNevadica7-11.dat	nevadica	2008	1st & Raymond	7/11/2008	13	Jenny	0.806419	0.193581	0	1	0	0	0.346203	0.653797	0	0	42	0	0	0	8	4	582.2	0	259.705	0	0	0	49.4675	24.7338
13JennyNevadica7-11.dat	nevadica	2008	1st & Raymond	7/11/2008	13	Jenny	0.704428	0.295572	0.226668	0.773332	0	0	0.574259	0.425741	0	0	83	0	0	0	4	2	689.207	0	433.542	0	0	0	20.8936	10.4468
13LaurenCircumpicta7-11.dat	circumpicta	2008	1st & Raymond	7/11/2008	13	Lauren	0.712058	0.287942	0	0.547787	0.452213	0	0.288519	0.442687	0.268794	0	10	0	0	3	2	11	1246.34	0	28.8847	0	0	8.6654	5.77693	31.7731
13TierneyNevadica7-11.dat	nevadica	2008	1st & Raymond	7/11/2008	13	Tierney	0.961975	0.0380249	0.225716	0.774284	0	0	0.266686	0.587285	0.146029	0	90	0	0	5	4	2	691.574	0	468.497	0	0	26.0276	20.8221	10.411
14JennyTogada7-11.dat	togata	2008	1st & Raymond	7/11/2008	14	Jenny	0.420808	0.579192	0	1	0	0	0.357	0.569859	0.0731409	0	2	0	0	2	5	3	1098.4	0	6.55498	0	0	6.55498	16.3874	9.83247
14LaurenNevadica7-11.dat	nevadica	2008	1st & Raymond	7/11/2008	14	Lauren	1	0	0.50937	0.49063	0	0	0.684058	0.315942	0	0	317	0	0	6	21	18	1154.34	0	988.62	0	0	18.7121	65.4922	56.1362
14TierneyCircumpicta7-11.dat	circumpicta	2008	1st & Raymond	7/11/2008	14	Tierney	0.608657	0.391343	0	0	1	0	0.558033	0.441967	0	0	0	0	0	0	4	1	511.137	0	0	0	0	0	28.1725	7.04312
1100CarrieCircumpicta6-23-09.dat	circumpicta	2009	1st & Raymond	39987	11	Carrie	0.118062	0.881938	0	0	1	0	0.288779	0.711221	0	0	0	0	0	5	1	0	1620.99	0	0	0	0	11.1043	2.22087	0
1200(2)CarmenCircumpicta6-23-09.dat	circumpicta	2009	1st & Raymond	39987	12	Carmen	0.330285	0.669715	0	0	1	0	0.105981	0.844024	0.0499944	0	0	0	0	6	5	4	787.136	0	0	0	0	27.4413	22.8677	18.2942
1200CarmenCircumpicta6-23-09.dat	circumpicta	2009	1st & Raymond	39987	12	Carmen	0.829086	0.170914	0	1	0	0	0.228208	0.733085	0.0387072	0	0	0	0	1	18	15	1010.91	0	0	0	0	3.56114	64.1005	53.4171
1300LaurenCircumpicta6-23-09.dat	circumpicta	2009	1st & Raymond	39987	13	Lauren	0.336246	0.663754	0	1	0	0	0.0705303	0.92947	0	0	2	0	0	6	1	0	1541.32	0	4.67133	0	0	14.014	2.33566	0
1500MitchCircumpicta6-23-09.dat	circumpicta	2009	1st & Raymond	39987	15	Mitch	0.953481	0.0465194	0	1	0	0	0.0752306	0.88172	0.0430492	0	0	0	0	0	0	0	1079.87	0	0	0	0	0	0	0
1600(2)CarrieCircumpicta6-23-09.dat	circumpicta	2009	1st & Raymond	39987	16	Carrie	0.660634	0.339366	0	1	0	0	0.0475088	0.952491	0	0	0	0	0	2	1	0	1171.41	0	0	0	0	6.14645	3.07323	0
1600CarrieCircumpicta6-23-09.dat	circumpicta	2009	1st & Raymond	39987	16	Carrie	0.366441	0.633559	0	1	0	0	0.618707	0.374288	0.00700544	0	0	0	0	0	0	1	647.827	0	0	0	0	0	0	5.55704
1600CarrieCircumpicta7-02-09.dat	circumpicta	2009	1st & Raymond	39996	16	Carrie	0.54411	0.45589	0	0	1	0.0115123	0.429199	0.559288	0	0	0	0	0	1	0	0	1554.46	0	0	0	0	2.31592	0	0
1700(2)CarmenCircumpicta6-23-09.dat	circumpicta	2009	1st & Raymond	39987	17	Carmen	0.498124	0.501876	0	0.341336	0.658664	0.0511712	0.52756	0.399852	0.0214164	0	14	0	0	23	12	21	1096.19	0	45.9774	0	0	75.5343	39.4092	68.9661
1700CarmenCircumpicta6-23-09.dat	circumpicta	2009	1st & Raymond	39987	17	Carmen	0.576842	0.423158	0	1	0	0	0.398142	0.601858	0	0	12	0	0	11	2	11	493.3	0	87.5735	0	0	80.2757	14.5956	80.2757
1700CarrieCircumpicta7-02-09.dat	circumpicta	2009	1st & Raymond	39996	17	Carrie	0.77514	0.22486	0	0	1	0	0.274721	0.725279	0	0	0	0	0	2	6	9	1637.57	0	0	0	0	4.39677	13.1903	19.7854
1800CarmenCircumpicta6-23-09.dat	circumpicta	2009	1st & Raymond	39987	18	Carmen	0.8356	0.1644	0	0.357892	0.642108	0.0175214	0.535937	0.422697	0.0238449	0	2	0	0	5	9	9	444.41	0	16.2013	0	0	40.5031	72.9057	72.9057
1800TierneyCircumpicta6-23-09.dat	circumpicta	2009	1st & Raymond	39987	18	Tierney	0.358528	0.641472	0	0	1	0.605481	0.251659	0.14286	0	0	0	0	0	5	8	2	602.973	0	0	0	0	29.8521	47.7633	11.9408
1800TierneyCircumpicta6-30-09.dat	circumpicta	2009	1st & Raymond	39994	18	Tierney	0.490358	0.509642	0	0	1	0	0.447113	0.552887	0	0	0	0	0	6	8	4	1684.37	0	0	0	0	12.8238	17.0984	8.5492
1900MitchCircumpicta6-23-09.dat	circumpicta	2009	1st & Raymond	39987	19	Mitch	0.29892	0.70108	0	1	0	0	0.752537	0.247463	0	0	3	0	0	1	1	1	445.875	0	24.222	0	0	8.07401	8.07401	8.07401
1900TierneyCircumpicta7-02-09.dat	circumpicta	2009	1st & Raymond	39996	19	Tierney	0.645638	0.354362	0	0.651528	0.348472	0	0.70618	0.29382	0	0	0	0	0	6	9	6	719.278	0	0	0	0	30.0301	45.0452	30.0301
1000(2)CarmenFulgida6-23-09.dat	fulgida	2009	1st & Raymond	39987	10	Carmen	0.80139	0.19861	0	1	0	0.0388632	0.239595	0.554088	0.167455	0	0	0	0	14	4	20	1324.48	0	0	0	0	38.0526	10.8722	54.3609
1000CarmenFulgida6-23-09.dat	fulgida	2009	1st & Raymond	39987	10	Carmen	0.791486	0.208514	0	1	0	0	0.349858	0.291626	0.358516	0	0	0	0	8	4	7	483.566	0	0	0	0	59.5575	29.7788	52.1128
1000CarrieFulgida6-30-09.dat	fulgida	2009	1st & Raymond	39994	10	Carrie	1	0	0	1	0	0.047826	0.466585	0.485589	0	0	0	0	0	10	21	24	1773.7	0	0	0	0	20.2965	42.6227	48.7116
1200CarrieFulgida6-23-09.dat	fulgida	2009	1st & Raymond	39987	12	Carrie	0.485952	0.514048	0	1	0	0	0.403825	0.525546	0.0706292	0	2	0	0	5	0	13	1574.9	0	4.57173	0	0	11.4293	0	29.7162
1300CarmenFulgida6-23-09.dat	fulgida	2009	1st & Raymond	39987	13	Carmen	0.475867	0.524133	0	1	0	0	0.17436	0.651026	0.174613	0	4	0	0	10	3	7	1376.2	0	10.4636	0	0	26.159	7.8477	18.3113
1300CarrieFulgida6-30-09.dat	fulgida	2009	1st & Raymond	39994	13	Carrie	0.791021	0.208979	0	1	0	0	0.301976	0.698024	0	0	0	0	0	10	12	12	1790.67	0	0	0	0	20.1042	24.125	24.125
1400(2)MitchFulgida6-23-09.dat	fulgida	2009	1st & Raymond	39987	14	Mitch	0.125165	0.874835	0	1	0	0	0.161062	0.801002	0.0379359	0	0	0	1	6	0	0	978.969	0	0	0	3.67734	22.064	0	0
1400MitchFulgida6-23-09.dat	fulgida	2009	1st & Raymond	39987	14	Mitch	0.243143	0.756857	0	0	1	0	0.66171	0.328809	0.0094814	0	0	0	0	2	0	0	459.734	0	0	0	0	15.6612	0	0
1500CarmenFulgida6-23-09.dat	fulgida	2009	1st & Raymond	39987	15	Carmen	0.214455	0.785545	0	1	0	0	0.12484	0.869162	0.00599833	0	0	0	0	19	0	2	1114.88	0	0	0	0	61.352	0	6.45811
1500CarmenFulgida7-02-09.dat	fulgida	2009	1st & Raymond	39996	15	Carmen	0.0707537	0.929246	0	1	0	0	0.676265	0.299459	0.0242754	0	8	0	0	4	0	0	361.225	0	79.7287	0	0	39.8644	0	0
1600TierneyFulgida6-23-09.dat	fulgida	2009	1st & Raymond	39987	16	Tierney	0.0193758	0.980624	0	1	0	0	0.384601	0.615399	0	0	3	0	0	10	0	0	684.877	0	15.7693	0	0	52.5642	0	0
1700MitchFulgida6-23-09.dat	fulgida	2009	1st & Raymond	39987	17	Mitch	0.0820547	0.917945	0	0.991615	0.00838472	0	0.207446	0.603435	0.18912	0	1	0	0	22	0	0	1270.69	0	2.83311	0	0	62.3284	0	0
1700MitchFulgida7-2-09.dat	fulgida	2009	1st & Raymond	39996	17	Mitch	0.859645	0.140355	0	0	1	0	0.147468	0.852532	0	0	0	0	1	3	5	4	804.187	0	0	0	4.47657	13.4297	22.3829	17.9063
1800CarrieFulgida6-23-09.dat	fulgida	2009	1st & Raymond	39987	18	Carrie	0.51769	0.48231	0	1	0	0	0.373195	0.626805	0	0	0	0	0	4	6	2	1215.11	0	0	0	0	11.8508	17.7762	5.92539
1900CarmenFulgida7-02-09.dat	fulgida	2009	1st & Raymond	39996	19	Carmen	0.777072	0.222928	0	0	1	0.0543905	0.513133	0.432476	0	0	14	0	0	12	18	7	1211.14	0	41.6137	0	0	35.6688	53.5033	20.8068
800CarrieNevadica6-30-09.dat	nevadica	2009	1st & Raymond	39994	8	Carrie	0.916388	0.0836119	0	1	0	0	0.520567	0.479433	0	0	3	0	0	15	19	14	1805.92	0	5.98034	0	0	29.9017	37.8755	27.9083
800MitchNevadica6-30-09.dat	nevadica	2009	1st & Raymond	6/30/2009	8	Mitch	0.989287	0.0107128	1	0	0	0.0326797	0.445009	0.522311	0	0	322	0	0	0	37	21	961.185	0	1206.01	0	0	0	138.579	78.6529
900CarmenNevadica6-30-09.dat	nevadica	2009	1st & Raymond	39994	9	Carmen	0.98014	0.0198597	0.961221	0.0387793	0	0.262041	0.449049	0.282911	0.00599889	0	44	0	0	14	30	26	1517.6	0	104.375	0	0	33.2103	71.1649	61.6762
900MitchNevadica6-30-09.dat	nevadica	2009	1st & Raymond	39994	9	Mitch	0.906009	0.0939905	0.511012	0.488988	0	0	0.295951	0.704049	0	0	156	0	0	12	22	21	1450.86	0	387.08	0	0	29.7754	54.5882	52.1069
1000CarrieNevadica6-23-09.dat	nevadica	2009	1st & Raymond	39987	10	Carrie	0.607045	0.392955	0.402507	0.597493	0	0	0.398317	0.601683	0	0	191	0	0	8	16	9	1608.85	0	427.386	0	0	17.901	35.802	20.1386
1900MitchNevadica6-30-09.dat	nevadica	2009	1st & Raymond	39994	10	Mitch	1	0	0.77222	0.22778	0	0	0.580219	0.419781	0	0	49	0	0	4	12	8	412.258	0	427.887	0	0	34.9296	104.789	69.8592
1100(2)CarmenNevadica6-23-09.dat	nevadica	2009	1st & Raymond	39987	11	Carmen	0.758051	0.241949	0.977661	0.0223394	0	0.0312913	0.1608	0.462171	0.345738	0	75	0	0	3	3	10	684.81	0	394.27	0	0	15.7708	15.7708	52.5693
1100(3)CarmenNevadica6-23-09.dat	nevadica	2009	1st & Raymond	39987	11	Carmen	1	0	0.997868	0.00213189	0	0	0.752926	0.123505	0.123569	0	342	0	0	5	6	21	793.417	0	1551.77	0	0	22.6867	27.224	95.2841
1100CarmenNevadica6-23-09.dat	nevadica	2009	1st & Raymond	39987	11	Carmen	0.763393	0.236607	0.99578	0.00421962	0	0	0.509268	0.490732	0	0	99	0	0	3	0	3	297.008	0	1199.97	0	0	36.3627	0	36.3627
1300(2)CarmenNevadica6-30-09.dat	nevadica	2009	1st & Raymond	39994	13	Carmen	0.767118	0.232882	0.588538	0.411462	0	0.00585643	0.71547	0.278674	0	0	334	0	0	1	13	13	701.123	0	1714.96	0	0	5.13462	66.7501	66.7501
1300(2)CarrieNevadica6-23-09.dat	nevadica	2009	1st & Raymond	39987	13	Carrie	0.793284	0.206716	0.322404	0.677596	0	0	0.468256	0.500634	0.0311105	0	30	0	0	0	0	3	597.391	0	180.786	0	0	0	0	18.0786
1300(3)CarmenNevadica6-30-09.dat	nevadica	2009	1st & Raymond	39994	13	Carmen	0.972378	0.0276216	0.775024	0.224976	0	0	0.819344	0.180656	0	0	348	0	0	1	11	12	743.247	0	1685.58	0	0	4.84361	53.2797	58.1233
1300CarmenNevadica7-02-09.dat	nevadica	2009	1st & Raymond	39996	13	Carmen	1	0	0.169654	0.830346	0	0	0.55691	0.363875	0.0792148	0	11	0	0	1	7	8	300.508	0	131.777	0	0	11.9797	83.858	95.8377
1300CarrieNevadica6-23-09.dat	nevadica	2009	1st & Raymond	39987	13	Carrie	0.932957	0.0670425	0.436578	0.563422	0	0	0.40481	0.59519	0	0	126	0	0	0	1	6	873.15	0	519.498	0	0	0	4.123	24.738
1400(2)CarmenNevadica6-23-09.dat	nevadica	2009	1st & Raymond	39987	14	Carmen	0.646091	0.353909	0.600195	0.399805	0	0	0.217743	0.782257	0	0	100	0	0	5	0	0	517.721	0	695.355	0	0	34.7678	0	0
1400(4)CarmenNevadica6-23-09.dat	nevadica	2009	1st & Raymond	39987	14	Carmen	0.91809	0.0819099	0.524173	0.475827	0	0	0.562008	0.303348	0.134644	8	152	0	0	5	1	8	355.523	81.0074	1539.14	0	0	50.6296	10.1259	81.0074
1400CarmenNevadica6-23-09.dat	nevadica	2009	1st & Raymond	39987	14	Carmen	0.404692	0.595308	0	1	0	0	0.940967	0.0442111	0.014822	0	27	0	0	0	2	2	311.851	0	311.687	0	0	0	23.0879	23.0879
1500MitchNevadica7-2-09.dat	nevadica	2009	1st & Raymond	39996	15	Mitch	0	1	0	1	0	0	0.436763	0.563237	0	0	12	0	1	12	0	0	1271.96	0	33.9633	0	2.83028	33.9633	0	0
1500TierneyNevadica6-23-09.dat	nevadica	2009	1st & Raymond	39987	15	Tierney	0.839099	0.160901	0.506034	0.493966	0	0	0.479126	0.520874	0	0	120	0	0	2	0	0	579.051	0	746.048	0	0	12.4341	0	0
1700(2)CarmenNevadica7-02-09.dat	nevadica	2009	1st & Raymond	39996	17	Carmen	0.953119	0.0468811	0.159405	0.840595	0	0.0689339	0.257323	0.569613	0.10413	0	8	0	0	6	19	14	1235.08	0	23.3184	0	0	17.4888	55.3811	40.8071
1700CarmenNevadica7-02-09.dat	nevadica	2009	1st & Raymond	39996	17	Carmen	0.702533	0.297467	0.135188	0.864812	0	0	0.631882	0.351595	0.0165231	1	24	0	0	2	2	9	579.689	6.21023	149.045	0	0	12.4205	12.4205	55.892
1700CarrieNevadica6-23-09.dat	nevadica	2009	1st & Raymond	39987	17	Carrie	0.381402	0.618598	0.171285	0.828715	0	0	0.545136	0.454864	0	0	105	0	0	8	1	2	798.355	0	473.474	0	0	36.0742	4.50927	9.01854
1700TierneyNevadica6-23-09.dat	nevadica	2009	1st & Raymond	39987	17	Tierney	0.572733	0.427267	0.350812	0.649188	0	0	0.422135	0.573918	0.0039464	2	276	0	0	4	3	2	853.625	8.43462	1163.98	0	0	16.8692	12.6519	8.43462
1800MitchNevadica7-2-09.dat	nevadica	2009	1st & Raymond	39996	18	Mitch	0.774446	0.225554	0	1	0	0.0235298	0.379179	0.597291	0	0	52	0	0	10	18	24	1739.17	0	107.638	0	0	20.6995	37.2592	49.6789
1900CarmenNevadica6-23-09.dat	nevadica	2009	1st & Raymond	39987	19	Carmen	0.542754	0.457246	0	1	0	0	0.425587	0.548146	0.0262666	0	0	0	0	1	0	7	432.895	0	0	0	0	8.3161	0	58.2127
2000CarrieNevadica7-02-09.dat	nevadica	2009	1st & Raymond	39996	20	Carrie	0.750188	0.249812	0	1	0	0	0.526521	0.473479	0	0	6	0	0	3	3	1	501.534	0	43.0679	0	0	21.5339	21.5339	7.17798
2000MitchNevadica7-2-09.dat	nevadica	2009	1st & Raymond	39996	20	Mitch	0.0398895	0.96011	0	0	1	0.479346	0.315355	0.205299	0	0	0	0	0	0	0	0	1291.04	0	0	0	0	0	0	0
2100CarmenNevadica7-02-09.dat	nevadica	2009	1st & Raymond	39996	21	Carmen	1	0	0	1	0	0	0.602693	0.397307	0	0	0	0	0	3	6	1	425.122	0	0	0	0	25.4045	50.8089	8.46816
2100TierneyNevadica7-02-09.dat	nevadica	2009	1st & Raymond	39996	21	Tierney	0	1	0	1	0	0	0.428963	0.571037	0	0	114	0	0	0	0	0	817.479	0	502.031	0	0	0	0	0
1000CarmenTogata6-30-09.dat	togata	2009	1st & Raymond	39994	10	Carmen	0.950583	0.0494172	0	0	1	0.210644	0.563866	0.22549	0	0	28	0	0	12	34	18	1837.95	0	54.8436	0	0	23.5044	66.5958	35.2566
1100CarrieCircumpicta6-30-09.dat	circumpicta	2009	1st & Raymond	39994	11	Carrie	0.9935	0.00649982	0	1	0	0.0526341	0.413788	0.533578	0	0	0	0	0	2	21	18	1775.99	0	0	0	0	4.05409	42.5679	36.4868
1200CarmenTogata6-30-09.dat	togata	2009	1st & Raymond	39994	12	Carmen	0.94408	0.0559197	0	0	1	0.0104223	0.340822	0.60729	0.041466	0	30	0	0	8	36	27	1875.36	0	57.589	0	0	15.3571	69.1068	51.8301
1400(2)CarmenTogata7-02-09.dat	togata	2009	1st & Raymond	39996	14	Carmen	0.949472	0.0505282	0	0	1	0	0.41266	0.551515	0.0358245	0	2	0	1	3	5	9	361.226	0	19.9321	0	9.96606	29.8982	49.8303	89.6945
1400CarmenNevadica7-02-09.dat	togata	2009	1st & Raymond	39996	14	Carmen	0.387286	0.612714	0	0	1	0	0.257761	0.742239	0	0	7	0	4	10	7	5	1067.1	0	23.6155	0	13.4945	33.7364	23.6155	16.8682
1500CarmenTogata7-02-09.dat	togata	2009	1st & Raymond	39996	15	Carmen	0	1	0	0	1	0	0	1	0	0	0	0	0	1	0	0	42.827	0	0	0	0	84.0591	0	0
1600MitchTogata7-2-09.dat	togata	2009	1st & Raymond	39996	16	Mitch	0	1	0	0	1	0.131737	0.492414	0.375849	0	0	1	0	0	4	0	0	1568.95	0	2.29452	0	0	9.17809	0	0
1800CarmenTogata7-02-09.dat	togata	2009	1st & Raymond	39996	18	Carmen	0.916921	0.083079	0	0	1	0.0431565	0.621548	0.333866	0.00143018	0	26	0	2	12	26	23	1783.09	0	52.493	0	4.03792	24.2275	52.493	46.4361
1900TierneyTogata7-02-09.dat	togata	2009	1st & Raymond	39996	19	Tierney	0.410405	0.589595	0	0	1	0.123352	0.510165	0.366484	0	0	2	0	0	3	3	0	655.655	0	10.9814	0	0	16.4721	16.4721	0
2000TierneyTogata7-02-09.dat	togata	2009	1st & Raymond	39996	20	Tierney	0	1	0	0	1	0.252675	0.715657	0.0316678	0	0	0	0	1	2	0	0	841.337	0	0	0	4.2789	8.55781	0	0

## Sheet: light
Row Labels	Average of Sun	Average of Shade		C. circumpicta
circumpicta	0.705038	0.294962		time	sun	shade
8	0.439108	0.560892		8	0.439108	0.560892
9	0.993135	0.00686536		9	0.993135	0.00686536
10	0.976221	0.0237794		10	0.976221	0.0237794
11	0.77789	0.22211		11	0.77789	0.22211
12	0.779676	0.220324		12	0.779676	0.220324
13	0.682279	0.317721		13	0.682279	0.317721
14	0.608657	0.391343		14	0.608657	0.391343
15	0.678816	0.321184		15	0.678816	0.321184
16	0.587832	0.412168		16	0.587832	0.412168
17	0.6546	0.3454		17	0.6546	0.3454
18	0.637683	0.362317		18	0.637683	0.362317
19	0.502656	0.497344		19	0.502656	0.497344
fulgida	0.605719	0.394281		20
8	1	0		21
9	1	0
10	0.909836	0.0901639
11	0.889091	0.110909
12	0.43584	0.56416
13	0.681919	0.318081		C. fulgida
14	0.184154	0.815846		time	sun	shade
15	0.472237	0.527763		8	1	0
16	0.121208	0.878792		9	1	0
17	0.566704	0.433296		10	0.909836	0.0901639
18	0.600156	0.399844		11	0.889091	0.110909
19	0.716353	0.283647		12	0.43584	0.56416
nevadica	0.771086	0.228914		13	0.681919	0.318081
8	0.952838	0.0471624		14	0.184154	0.815846
9	0.871994	0.128006		15	0.472237	0.527763
10	0.901761	0.0982387		16	0.121208	0.878792
11	0.843748	0.156252		17	0.566704	0.433296
12	0.911048	0.088952		18	0.600156	0.399844
13	0.796375	0.203625		19	0.716353	0.283647
14	0.742218	0.257782		20
15	0.624655	0.375345		21
16	0.453495	0.546505
17	0.715304	0.284696
18	0.795301	0.204699			C. nevadica
19	0.748856	0.251144		time	sun	shade
20	0.395039	0.604961		8	0.952838	0.0471624
21	0.5	0.5		9	0.871994	0.128006
togata	0.685416	0.314584		10	0.901761	0.0982387
9	1	0		11	0.843748	0.156252
10	0.975291	0.0247086		12	0.911048	0.088952
11	0.968173	0.0318271		13	0.796375	0.203625
12	0.958837	0.0411628		14	0.742218	0.257782
13	1	0		15	0.624655	0.375345
14	0.585855	0.414145		16	0.453495	0.546505
15	0	1		17	0.715304	0.284696
16	0.365379	0.634621		18	0.795301	0.204699
17	1	0		19	0.748856	0.251144
18	0.916921	0.083079		20	0.395039	0.604961
19	0.410405	0.589595		21	0.5	0.5
20	0	1
Grand Total	0.702782	0.297218
					C. togata
				time	sun	shade
				8
				9	1	0
				10	0.975291	0.0247086
				11	0.968173	0.0318271
				12	0.958837	0.0411628
				13	1	0
				14	0.585855	0.414145
				15	0	1
				16	0.365379	0.634621
				17	1	0
				18	0.916921	0.083079
				19	0.410405	0.589595
				20	0	1
				21
		C. circumpicta					C. circumpicta	C. fulgida	C. nevadica	C. togata
		time	sun	shade			0.439108	1	0.952838	1
		8	0.439108	0.560892			0.993135	1	0.871994	0.975291
		9	0.993135	0.00686536			0.976221	0.909836	0.901761	0.968173
		10	0.976221	0.0237794			0.77789	0.889091	0.843748	0.958837
		11	0.77789	0.22211
		12	0.779676	0.220324
		13	0.682279	0.317721
		14	0.608657	0.391343
		15	0.678816	0.321184
		16	0.587832	0.412168
		17	0.6546	0.3454
		18	0.637683	0.362317
		19	0.502656	0.497344
		20
		21
		C. fulgida
		time	sun	shade
		8	1	0
		9	1	0
		10	0.909836	0.0901639
		11	0.889091	0.110909
		12	0.43584	0.56416
		13	0.681919	0.318081
		14	0.184154	0.815846
		15	0.472237	0.527763
		16	0.121208	0.878792
		17	0.566704	0.433296
		18	0.600156	0.399844
		19	0.716353	0.283647
		20
		21
			C. nevadica
		time	sun	shade
		8	0.952838	0.0471624
		9	0.871994	0.128006
		10	0.901761	0.0982387
		11	0.843748	0.156252
		12	0.911048	0.088952
		13	0.796375	0.203625
		14	0.742218	0.257782
		15	0.624655	0.375345
		16	0.453495	0.546505
		17	0.715304	0.284696
		18	0.795301	0.204699
		19	0.748856	0.251144
		20	0.395039	0.604961
		21	0.5	0.5
			C. togata
		time	sun	shade
		8
		9	1	0
		10	0.975291	0.0247086
		11	0.968173	0.0318271
		12	0.958837	0.0411628
		13	1	0
		14	0.585855	0.414145
		15	0	1
		16	0.365379	0.634621
		17	1	0
		18	0.916921	0.083079
		19	0.410405	0.589595
		20	0	1

## Sheet: substrate
Row Labels	Average of Mud	Average of DrySoil	Average of Water
circumpicta	0.585455	0.413427	0.00111799			C. circumpicta
8	1	0	0			time	mud	dry	water
9	0.75	0.25	0			8	1	0	0
10	1	0	0			9	0.75	0.25	0
11	0.314245	0.685755	0			10	1	0	0
12	0.849477	0.142857	0.00766621			11	0.314245	0.685755	0
13	0.886947	0.113053	0			12	0.849477	0.142857	0.00766621
14	0	1	0			13	0.886947	0.113053	0
15	0.25	0.75	0			14	0	1	0
16	0.6	0.4	0			15	0.25	0.75	0
17	0.620191	0.379809	0			16	0.6	0.4	0
18	0.226315	0.773685	0			17	0.620191	0.379809	0
19	0.550509	0.449491	0			18	0.226315	0.773685	0
fulgida	0.645351	0.341668	0.0129812			19	0.550509	0.449491	0
8	0	1	0
9	1	0	0
10	0.936139	0	0.0638614		fulgida	time	mud	dry	water
11	0.602939	0.333333	0.063728			8	0	1	0
12	0.6	0.4	0			9	1	0	0
13	0.744565	0.25	0.00543473			10	0.936139	0	0.0638614
14	0.5	0.5	0			11	0.602939	0.333333	0.063728
15	0.833333	0.166667	0			12	0.6	0.4	0
16	1	0	0			13	0.744565	0.25	0.00543473
17	0.398323	0.601677	0			14	0.5	0.5	0
18	0.6	0.4	0			15	0.833333	0.166667	0
19	0	1	0			16	1	0	0
nevadica	0.693305	0.0529122	0.253783			17	0.398323	0.601677	0
8	0.5	0	0.5			18	0.6	0.4	0
9	0.492575	0.2	0.307425			19	0	1	0
10	0.637834	0	0.362166
11	0.367886	0	0.632114
12	0.714106	0	0.285894				C. nevadica
13	0.725542	0	0.274458			time	mud	dry	water
14	0.591566	0	0.408434			8	0.5	0	0.5
15	0.853264	0.0455293	0.101207			9	0.492575	0.2	0.307425
16	1	0	0			10	0.637834	0	0.362166
17	0.863885	0	0.136115			11	0.367886	0	0.632114
18	1	0	0			12	0.714106	0	0.285894
19	0.5	0.5	0			13	0.725542	0	0.274458
20	0.5	0.5	0			14	0.591566	0	0.408434
21	1	0	0			15	0.853264	0.0455293	0.101207
togata	0.22646	0.77354	0			16	1	0	0
9	1	0	0			17	0.863885	0	0.136115
10	0.5	0.5	0			18	1	0	0
11	0	1	0			19	0.5	0.5	0
12	0.42491	0.57509	0			20	0.5	0.5	0
13	0	1	0			21	1	0	0
14	0.333333	0.666667	0
15	0	1	0
16	0	1	0				C. togata
17	0	1	0			time	mud	dry	water
18	0	1	0			9	1	0	0
19	0	1	0			10	0.5	0.5	0
20	0	1	0			11	0	1	0
Grand Total	0.60301	0.300783	0.0962076			12	0.42491	0.57509	0
						13	0	1	0
						14	0.333333	0.666667	0
						15	0	1	0
						16	0	1	0
						17	0	1	0
						18	0	1	0
						19	0	1	0
						20	0	1	0
						21

## Sheet: events
																			Event Type
Row Labels	Average of Ab Dip	Average of ManDip	Average of Drink	Average of Fly	Average of Pump			time	ab dipping	man dipping	drinking	flying	pumping					Species	mandible dipping	flying	wing pumping
circumpicta	0	5.4375	0	0.1875	3.66667			8	0	0	0	0	2					C. circumpicta	5.4375	0.1875	3.66667
8	0	0	0	0	2			9	0	0.25	0	0	1.25					C. n. lincolniana	78.0492	0.131148	4.7377
9	0	0.25	0	0	1.25			10	0	19.5	0	0.5	3.5					C. fulgida	2.95122	0.512195	5.58537
10	0	19.5	0	0.5	3.5			11	0	10.5	0	0	2.75					C. togata	7.41176	0.882353	4.70588
11	0	10.5	0	0	2.75			12	0	2.14286	0	0.142857	1.42857
12	0	2.14286	0	0.142857	1.42857			13	0	13.5	0	0.75	5
13	0	13.5	0	0.75	5			14	0	0	0	0	0
14	0	0	0	0	0			15	0	11.5	0	0.25	6
15	0	11.5	0	0.25	6			16	0	0.2	0	0	2
16	0	0.2	0	0	2			17	0	4.28571	0	0.285714	5.71429
17	0	4.28571	0	0.285714	5.71429			18	0	5	0	0.166667	5.66667
18	0	5	0	0.166667	5.66667			19	0	1	0	0	4.33333
19	0	1	0	0	4.33333
fulgida	0	2.95122	0	0.512195	5.58537			Mandible Dipping
8	0	1	0	1	1			Time	Species	Average/hour
9	0	0	0	0	7			8	C. circumpicta	0				C. n. lincolniana	C. circumpicta
10	0	7.2	0	0	9				C. nevadica	162.5			8	162.5	0
11	0	5.33333	0	1.66667	5				C. fulgida	1			9	79	0.25
12	0	2.2	0	0.8	2.6				C. togata				10	62.75	19.5
13	0	4.5	0	1.25	7			9	C. circumpicta	0.25			11	91.3333	10.5
14	0	0	0	0.5	4				C. nevadica	79			12	79.2857	2.14286
15	0	1.83333	0	0.5	4.83333				C. fulgida	0			13	112.7	13.5
16	0	3	0	0	12.5				C. togata	15			14	149	0
17	0	0.8	0	0.4	6.2			10	C. circumpicta	19.5			15	49.6	11.5
18	0	0.8	0	0	2.8				C. nevadica	62.75			16	44	0.2
19	0	7	0	0	6.5				C. fulgida	7.2			17	71.1667	4.28571
nevadica	0.196721	78.0492	0	0.131148	4.7377				C. togata	15			18	19.5	5
8	0	162.5	0	0	7.5			11	C. circumpicta	10.5			19	1.5	1
9	0	79	0	0.4	13				C. nevadica	91.33			20	3
10	0	62.75	0	0.25	3				C. fulgida	5.33			21	57
11	0.166667	91.3333	0	0.166667	5				C. togata
12	0	79.2857	0	0.142857	4.57143			12	C. circumpicta	2.14				C. n. lincolniana	C. circumpicta	C. fulgida
13	0	112.7	0	0	2.1				C. nevadica	79.29			8	7.5	2	1
14	2	149	0	0	4				C. fulgida	2.2			9	13	1.25	7
15	0	49.6	0	0.2	5.6				C. togata				10	3	3.5	9
16	0	44	0	0	3.5			13	C. circumpicta	13.5			11	5	2.75	5
17	0.5	71.1667	0	0	6.16667				C. nevadica	112.7			12	4.57143	1.42857	2.6
18	0	19.5	0	0.25	4.25				C. fulgida	4.5			13	2.1	5	7
19	0	1.5	0	0.5	1.5				C. togata				14	4	0	4
20	0	3	0	0	1.5			14	C. circumpicta	0			15	5.6	6	4.83333
21	0	57	0	0	1.5				C. nevadica	149			16	3.5	2	12.5
togata	0	7.41176	0	0.882353	4.70588				C. fulgida	0			17	6.16667	5.71429	6.2
9	0	15	0	6	5				C. togata				18	4.25	5.66667	2.8
10	0	15	0	0.5	10			15	C. circumpicta	11.5			19	1.5	4.33333	6.5
11	0	5	0	0	0				C. nevadica	49.6			20	1.5
12	0	15.5	0	0	6.5				C. fulgida	1.83			21	1.5
13	0	5	0	0	1				C. togata
14	0	3.66667	0	1.66667	5			16	C. circumpicta	0.2				C. n. lincolniana	C. circumpicta	C. togata
15	0	0	0	0	1				C. nevadica	44			8	0	0	6
16	0	0.5	0	0	3.5				C. fulgida	3			9	0.4	0	0.5
17	0	0	0	0	1				C. togata				10	0.25	0.5	0
18	0	26	0	2	12			17	C. circumpicta	4.29			11	0.166667	0	0
19	0	2	0	0	3				C. nevadica	71.17			12	0.142857	0.142857	0
20	0	0	0	1	2				C. fulgida	0.8			13	0	0.75	1.66667
Grand Total	0.0718563	31.5509	0	0.317365	4.63473				C. togata				14	0	0	0
								18	C. circumpicta	5			15	0.2	0.25	0
									C. nevadica	19.5			16	0	0	0
									C. fulgida	0.8			17	0	0.285714	2
									C. togata				18	0.25	0.166667	0
								19	C. circumpicta	1			19	0.5	0	1
									C. nevadica	1.5			20	0
									C. fulgida	7			21	0
									C. togata
								20	C. circumpicta
									C. nevadica	3
									C. fulgida
									C. togata
								21	C. circumpicta
									C. nevadica	57
									C. fulgida
									C. togata
								Total	C. circumpicta	5.43
									C. nevadica	78.05
									C. fulgida	2.95
									C. togata

## Sheet: behaviors
								circumpicta
Row Labels	Average of Basking	Average of Running	Average of Standing	Average of Silting					Basking	Running	Standing	Silting
circumpicta	0.0663522	0.385127	0.522096	0.026425				8	0.636384	0.0625512	0.301065	0
8	0.636384	0.0625512	0.301065	0				9	0.121238	0.389224	0.476203	0.0133356
9	0.121238	0.389224	0.476203	0.0133356				10	0.191401	0.383291	0.425308	0
10	0.191401	0.383291	0.425308	0				11	0.0225565	0.426398	0.551046	0
11	0.0225565	0.426398	0.551046	0				12	0.0123935	0.335178	0.624477	0.0279518
12	0.0123935	0.335178	0.624477	0.0279518				13	0	0.275865	0.600107	0.124028
13	0	0.275865	0.600107	0.124028				14	0	0.558033	0.441967	0
14	0	0.558033	0.441967	0				15	0.0230804	0.318163	0.63876	0.0199965
15	0.0230804	0.318163	0.63876	0.0199965				16	0.00230246	0.376738	0.619559	0.00140109
16	0.00230246	0.376738	0.619559	0.00140109				17	0.0224866	0.412858	0.511829	0.052826
17	0.0224866	0.412858	0.511829	0.052826				18	0.160453	0.433288	0.402284	0.00397415
18	0.160453	0.433288	0.402284	0.00397415				19	0.0932754	0.580224	0.312279	0.0142225
19	0.0932754	0.580224	0.312279	0.0142225				20
fulgida	0.0576163	0.394181	0.501264	0.0469385				21
8	0.400345	0.141576	0.458078	0				Fulgida
9	0.615639	0.381915	0.00244623	0					Basking	Running	Standing	Silting
10	0.0851901	0.416874	0.392742	0.105194				8	0.400345	0.141576	0.458078	0
11	0.025462	0.384825	0.58269	0.0070231				9	0.615639	0.381915	0.00244623	0
12	0.00740295	0.404694	0.543496	0.0444067				10	0.0851901	0.416874	0.392742	0.105194
13	0	0.382866	0.500527	0.116607				11	0.025462	0.384825	0.58269	0.0070231
14	0	0.411386	0.564905	0.0237087				12	0.00740295	0.404694	0.543496	0.0444067
15	0.00509254	0.446512	0.521968	0.0264281				13	0	0.382866	0.500527	0.116607
16	0.19654	0.232505	0.539604	0.0313504				14	0	0.411386	0.564905	0.0237087
17	0.026382	0.395913	0.513009	0.0646963				15	0.00509254	0.446512	0.521968	0.0264281
18	0.00733014	0.397081	0.576227	0.0193622				16	0.19654	0.232505	0.539604	0.0313504
19	0.107367	0.456165	0.436467	0				17	0.026382	0.395913	0.513009	0.0646963
nevadica	0.0295505	0.489452	0.44557	0.0354271				18	0.00733014	0.397081	0.576227	0.0193622
8	0.0163398	0.482788	0.500872	0				19	0.107367	0.456165	0.436467	0
9	0.140686	0.464405	0.393709	0.00119978				20
10	0.0155119	0.504739	0.479749	0				21
11	0.00698516	0.507574	0.401483	0.0839573				Nevadica
12	0	0.566781	0.329403	0.103815					Basking	Running	Standing	Silting
13	0.000585643	0.509653	0.448153	0.0416087				8	0.0163398	0.482788	0.500872	0
14	0	0.601194	0.361439	0.0373666				9	0.140686	0.464405	0.393709	0.00119978
15	0.0668908	0.399469	0.526486	0.00715459				10	0.0155119	0.504739	0.479749	0
16	0	0.277688	0.710624	0.0116876				11	0.00698516	0.507574	0.401483	0.0839573
17	0.0198878	0.433993	0.525352	0.0207666				12	0	0.566781	0.329403	0.103815
18	0.00588245	0.569795	0.387063	0.0372593				13	0.000585643	0.509653	0.448153	0.0416087
19	0	0.363198	0.623669	0.0131333				14	0	0.601194	0.361439	0.0373666
20	0.239673	0.420938	0.339389	0				15	0.0668908	0.399469	0.526486	0.00715459
21	0	0.515828	0.484172	0				16	0	0.277688	0.710624	0.0116876
togata	0.0679989	0.414076	0.485372	0.0325532				17	0.0198878	0.433993	0.525352	0.0207666
9	0.28492	0.481331	0.233749	0				18	0.00588245	0.569795	0.387063	0.0372593
10	0.154859	0.482768	0.362373	0				19	0	0.363198	0.623669	0.0131333
11	0	0.350292	0.649708	0				20	0.239673	0.420938	0.339389	0
12	0.00521113	0.320174	0.652121	0.0224939				21	0	0.515828	0.484172	0
13	0	0.514602	0.485398	0				togata
14	0	0.342474	0.621204	0.0363218					Basking	Running	Standing	Silting
15	0	0	1	0				8	0.28492	0.481331	0.233749	0
16	0.0658686	0.350799	0.395414	0.187918				9	0.154859	0.482768	0.362373	0
17	0	0.510799	0.467017	0.022184				10	0	0.350292	0.649708	0
18	0.0431565	0.621548	0.333866	0.00143018				11	0.00521113	0.320174	0.652121	0.0224939
19	0.123352	0.510165	0.366484	0				12	0	0.514602	0.485398	0
20	0.252675	0.715657	0.0316678	0				13	0	0.342474	0.621204	0.0363218
Grand Total	0.0509325	0.428403	0.485291	0.0353733				14	0	0	1	0
								15	0.0658686	0.350799	0.395414	0.187918
								16	0	0.510799	0.467017	0.022184
								17	0.0431565	0.621548	0.333866	0.00143018
								18	0.123352	0.510165	0.366484	0
								19	0.252675	0.715657	0.0316678	0
								20
								21
